# Supplementary material for: Plastidial starch phosphorylase regulates maltodextrin turnover during starch granule initiation in Arabidopsis leaves
Source: Plant Physiol. 2025 Jun 3;198(2):kiaf216. doi: 10.1093/plphys/kiaf216 (PMC12203538; doi:10.1093/plphys/kiaf216)
Supplement: kiaf216_Supplementary_Data [file kiaf216_supplementary_data.zip]

Archive with 2 entries (2 files):
- Supplementary Data Set S1.xlsx
- Supplementary Data.pdf
