# Supplementary material for: Plastidial starch phosphorylase regulates maltodextrin turnover during starch granule initiation in Arabidopsis leaves
Source: Plant Physiol. 2025 Jun 3;198(2):kiaf216. doi: 10.1093/plphys/kiaf216 (PMC12203538; doi:10.1093/plphys/kiaf216)
Supplement: kiaf216_Supplementary_Data [file kiaf216_supplementary_data.zip › Supplementary Data Set S1.xlsx]

## Sheet: Sheet2
Supplementary Data Set S1. A complete list of the measured metabolites from the 28 d-old rosette leaves collected at the end of 16-h light and the end of 8-h dark period, respectively. The values are shown as nmol/g FW. The values, representing the each of three replicates from a mixture of 10 plants, were used for the PCA analysis.
End of the light	Tre6P	Suc6P	ADPGlc	Gal1P	Glc1,6BP	UDPGal	Glc1P	Glycerol3P	PEP	Fru6P	Man6P	FBP	UDPGlc	shikimate	Iso-Citrate	aconitate	trans-aconitate	Glc6P	2-OG	pyruvate	succinate	3-PGA	glycerate	citrate	malate	fumarate	3-deoxy-manno-octulosonate	4-O-methyl-glucuronic acid	Galacturonic acid	Glucuronic acid
WT	0.818304	0.817281	0.841637	3.14591	2.32924	10.1009	17.762	23.4971	1.8681	81.8304	17.3547	2.26374	38.2953	24.7251	73.6842	8.28947	9.29524	136.295	11.4477	0.349386	340.175	280.819	552.222	5460.82	10612.6	30026.3	38.5819	3.28099	2.17573	6.47193
WT	0.899522	1.03283	1.4399	3.8121	2.5035	8.29299	26.2166	28.1783	17.9392	117.373	21.2162	3.89013	31.9682	25.0573	90.1752	26.9076	30.2501	193.191	95.6592	50.7166	407.293	420.223	547.293	5836.31	11258	36404.5	46.8822	4.64809	1.44748	4.72611
WT	0.716138	0.889671	1.28766	2.36826	1.83488	8.79192	18.1958	17.2066	0.648443	67.4222	12.1641	1.73763	35.6078	22.006	79.8293	9.67425	10.8653	93.8293	13.3189	9.1482	340.988	240.599	687.425	5247.9	11137.1	22928.1	40.5329	2.85659	1.93401	5.88084
ss4	0.294879	0.822077	195.797	3.8872	3.10773	17.7536	28.2536	15.821	13.6906	120.234	22.9444	1.28181	63.1522	61.0556	105.507	124.614	123.616	293.527	27.8647	27.8309	274.42	256.329	318.043	9718.84	7434.54	12221.3	15.4406	2.12367	1.10089	2.84396
ss4	0.317625	0.989844	250.25	4.26125	2.96625	19.7597	32.9438	15.925	18.9241	134.837	24.8937	1.30747	78.575	56.8531	103.622	157.041	156.383	308.438	15.0544	19.4009	350.219	332.281	295.531	9301.25	6785.62	12215	14.3041	2.49594	1.29369	3.19375
ss4	0.335125	0.898975	212.8	4.158	2.751	17.297	28.2975	14.4602	11.7022	113.698	22.9075	1.07362	67.6725	51.5025	70.84	90.65	94.3588	286.3	22.5225	8.83575	255.5	272.125	298.55	7455	5239.5	9149	12.32	2.0545	1.09707	2.81225
sbe2.1 sbe2.2	0.22838	5.76229	23.8939	6.65	4.20782	28.1955	37.4832	23.2095	9.32877	197.877	52.7737	2.98966	104.961	29.5251	75.7291	64.9749	70.3359	441.508	174.316	49.4888	356.844	212.933	284.106	3748.32	11495.3	22955.3	22.7402	2.01983	1.11179	3.90475
sbe2.1 sbe2.2	0.216087	4.99701	20.8668	6.18207	4.03261	24.519	38.4429	17.947	6.48832	175.951	48.9239	3.18043	100.967	29.0272	73.0815	44.3967	48.998	346.386	106.75	23.625	412.962	173.383	289.321	3958.42	14627.7	21875	22.0462	2.37582	1.25239	4.07446
sbe2.1 sbe2.2	0.234806	5.5966	29.8689	6.75534	4.29175	25.1966	40.0631	19.9806	4.70461	188.252	48.8471	3.24005	125.83	33.284	70.2039	60.4175	65.0882	395.534	195.049	60.6553	489.32	171.602	316.359	4169.42	11393.7	20932	21.1869	2.46019	1.3543	4.07087
sbe2.1 sbe2.2 ss4	0.226481	1.39626	170.583	3.56456	3.3335	16.4857	37.4296	13.7095	6.54296	124.641	33.5049	1.9301	69.915	45.2621	55.1675	22.8519	25.6385	361.723	11.708	10.274	230.728	188.592	285.437	2958.01	2823.79	4947.57	10.0888	2.275	0.989345	4.52451
sbe2.1 sbe2.2 ss4	0.263361	1.55549	216.311	4.93825	4.56339	24.9973	38.2705	18.812	20.2923	155.014	35.7842	1.82306	100.85	59.5765	65.6202	58.7541	63.9149	368.169	118.35	38.7104	265.273	227.787	298.743	3712.3	2576.23	3230.33	13.1986	3.44071	1.01691	5.13142
sbe2.1 sbe2.2 ss4	0.18856	1.35859	152.754	3.09869	3.24529	15.783	33.8639	13.8149	5.52853	133.66	30.8037	1.54733	74.178	44.6754	51.767	20.5419	23.1104	332.225	13.8791	6.48508	184.162	174.34	280.183	3175.65	2950.26	3804.19	11.5647	2.5801	1.15482	5.0356
sbe2.1 sbe2.2 phs1	0.265146	4.1778	40.0707	6.16171	3.83463	27.0098	36.3659	10.5871	1.06007	257.293	35.0683	1.13451	112.341	34.9829	142.22	110.241	111.618	143.193	232.366	102.473	460.805	53.6439	310.049	7073.41	33139	30287.8	50.6561	2.50122	1.52941	6.87366
sbe2.1 sbe2.2 phs1	0.22363	3.26611	37.8269	5.84063	2.66875	21.5553	31.7356	5.86923	0.0474687	44.3726	16.3692	0.429928	106.851	39.8293	154.858	92.6995	95.8561	87.012	200.577	84.1514	573.462	18.7115	384.663	6064.42	32644.2	28454.3	46.1394	2.21611	1.64332	6.63149
sbe2.1 sbe2.2 phs1	0.279441	5.67447	34.9628	6.09149	4.64867	27.3484	39.0027	15.1952	1.67851	166.92	43.508	1.57221	111.758	44.5691	128.215	99.9548	103.635	260.824	225.08	88.7846	416.649	105.949	400.266	7374.2	25542.6	25933.5	46.8218	2.18564	1.46888	5.83644
sbe2.1 sbe2.2 phs1 ss4	0.172791	2.2925	217.022	5.00062	4.00969	26.2281	33.6656	19.5869	20.2781	142.209	32.4844	2.23344	93.9313	57.8156	65.1656	54.1844	59.6295	381.719	115.412	44.7125	133.984	199.675	354.813	2620.62	2841.56	3128.12	14.1356	3.49125	1.18847	6.82281
sbe2.1 sbe2.2 phs1 ss4	0.186497	1.65321	193.81	4.26257	3.4433	23.8352	30.9916	16.0844	11.3212	128.073	27.081	1.94905	85.1927	46.6927	59.5978	41.7263	46.2016	335.14	101.246	42.919	156.972	158.165	289.777	2643.58	2694.41	3973.18	11.8609	2.99358	1.07601	5.58045
sbe2.1 sbe2.2 phs1 ss4	0.193655	1.34208	203.604	5.43122	5.37792	24.5711	35.9772	22.0305	18.0152	160.805	36.8655	2.4198	106.794	59.0025	61.2056	53.5305	58.3041	394.416	118.041	42.6929	136.34	219.239	355.33	3130.46	1901.02	1677.87	12.7546	3.2797	1.22358	5.2802
End of the dark	Tre6P	Suc6P	ADPGlc	Gal1P	Glc1,6BP	UDPGal	Glc1P	Glycerol3P	PEP	Fru6P	Man6P	FBP	UDPGlc	shikimate	Iso-Citrate	aconitate		Glc6P	2-OG	pyruvate	succinate	3-PGA	glycerate	citrate	malate	fumarate	3-deoxy-manno-octulosonate	4-O-methyl-glucuronic acid	Galacturonic acid	Glucuronic acid
WT	0.380702	0.820351	0.0147266	4.54181	1.79503	19.8763	17.0006	26.3421	33.3421	63.8801	27.9181	0.780029	56.5322	15.9526	129.766	102.339	106.982	205.292	47.5877	24.5409	662.544	214.708	138.833	10825.4	15643.6	34078.9	34.7953	3.25029	0.997602	3.90117
WT	0.435149	0.622512	0.057898	3.86915	1.45241	18.2488	13.7562	19.2239	21.9229	56.9751	25.9801	0.599527	54.8159	16.8122	97.2512	90.2512	93.9713	161.766	30.4726	13.8659	522.562	152.259	140.609	8299	12354.5	31186.6	33.3632	2.90796	0.892761	3.30672
WT	0.387725	0.889251	0.00527305	4.33413	1.53707	18.682	21.9431	23.6407	24.0808	53.485	28.7126	0.537365	52.9611	16.3976	127.195	104.811	109.544	166.868	42.6916	30.2844	734.79	172.129	138.281	11405.4	17238	38143.7	41.0569	3.34491	1.0129	4.27754
ss4	0.0464309	0.332314	0.657553	4.04362	1.50128	22.1729	15.3739	35.3351	15.1412	30.5878	29.0984	0.300293	59.4814	38.4628	88.5426	134.88	134.158	109.059	2.90984	3.51676	210	92.6011	33.1011	6795.21	3010.37	5119.68	10.0811	2.43697	0.689761	3.34734
ss4	0.047651	0.354922	1.2518	4.06875	1.47875	22.4036	14.6544	33.1224	15.8339	34.5807	31.3724	0.343073	65.6797	37.8073	107.479	141.878	139.447	119.474	3.27578	46.9219	247.734	109.43	32.8307	7565.1	3111.72	4644.79	9.9112	2.55573	0.757604	3.55469
ss4	0.0574677	0.52771	1.08545	4.77581	1.62174	24.4548	16.4635	36.3548	20.1713	37.8452	30.1677	0.289258	71.5806	40.2161	108.884	166.126	164.863	122.884	3.18387	16.931	355.194	112.09	41.3452	8930.65	3872.58	7322.9	11.8074	2.75258	0.775194	3.52258
sbe2.1 sbe2.2	0.0417823	1.67967	0.20866	6.02871	2.58062	33.6435	20.9665	54.0742	28.0502	62.8493	47.6603	0.465048	93.3278	27.1124	78.0048	120.742	120.173	184.545	19.9282	12.1864	553.301	139.665	94.4833	5527.99	3943.78	9185.41	14.628	3.55526	0.991053	7.73852
sbe2.1 sbe2.2	0.038369	2.10936	0.135882	5.52139	2.59599	34.008	22.1791	57.6096	34.4011	58.1898	47.6337	0.485134	86.4332	26.9144	92.1791	140.318	138.808	182	10.1107	7.00187	538.476	163.733	96.615	6618.18	4162.57	9472.46	17.777	3.65909	0.868824	8.2877
sbe2.1 sbe2.2	0.0388982	2.03943	0.21	6.56407	2.98234	36.1108	24.2695	62.6228	34.2665	66.0389	50.7814	0.853623	108.165	28.2725	84.8383	113.781	117.864	225.299	4.32994	14.9557	568.174	165.778	91.3982	5933.23	3979.94	9324.25	16.0287	3.60898	1.03009	8.62216
sbe2.1 sbe2.2 ss4	0.01847	0.2056	3.522	3.82	1.1718	23.74	20.46	106.04	34.34	27.42	25.28	0.13696	63.12	47.88	53.54	72.3	77.8105	91.7	4.368	9.996	267.4	164.42	60.68	1969	977.2	699.4	9.326	3.914	0.6806	9.006
sbe2.1 sbe2.2 ss4	0.0109851	0.191497	3.93392	5.12105	1.78091	28.5322	19.2582	101.132	50.8012	30.5994	27.6111	0.328099	74.2573	54.3626	74.9532	76.7339	82.3484	95.7895	8.16667	4.62573	349.386	221.667	72.6608	2730.41	1315.47	1041.81	10.4161	4.49269	0.62693	9.56871
sbe2.1 sbe2.2 ss4	0.0223788	0.237929	3.68561	4.78687	1.925	23.5808	18.2071	98.1061	46.7904	29.9268	28.7247	0.283889	69.8763	45.9596	76.8409	76.6995	81.3106	97.5758	19.7803	25.5783	240.581	188.611	74.5606	2944.95	1337.25	741.54	10.3444	4.4952	0.621692	8.88788
sbe2.1 sbe2.2 phs1	0.0459792	1.55958	0.176625	4.89583	2.57083	32.125	41.5208	38.3542	15.8687	62.7083	44.7708	0.304583	93.1667	42.3542	135.146	191.958	182.273	154.604	161.437	58.3125	600.417	116.292	129.729	13483.3	12277.1	15454.2	43.4167	4.42708	1.3325	12.3021
sbe2.1 sbe2.2 phs1	0.0346983	1.78279	0.137606	5.13333	2.72557	28.342	21	38.0172	14.9897	56.4224	44.9569	0.271954	89.5115	32.9885	134.388	190.307	179.724	133.241	145.773	50.1063	721.523	126.121	136.721	10775.6	14076.4	18437.4	32.7471	3.88017	1.29862	11.5218
sbe2.1 sbe2.2 phs1	0.0383614	1.77599	0.164639	5.37822	2.45693	30.547	18.9728	47.9431	14.0918	59.2401	36.2649	0.248639	81.3837	37.703	154.832	205.842	182.986	140.156	181.411	56.5718	578.886	126.156	137.072	12227.5	17604	17794.6	42.6064	4.37327	1.24337	11.3559
sbe2.1 sbe2.2 phs1 ss4	0.0223611	0.615611	2.70083	4.10861	1.24406	22.2056	16.4014	62.2806	46.8222	31.9667	25.1417	0.254333	63.3306	55.6694	80.8694	96.3083	100.781	94.0917	67.6861	26.1139	280.389	168.408	95.3556	4322.5	2055.28	2430.56	12.6797	4.35361	0.728194	9.36639
sbe2.1 sbe2.2 phs1 ss4	0.0216006	0.638905	2.62396	5.13402	1.59343	27.4615	18.082	64.6982	52.1479	39.1834	31.8521	0.260325	66.3757	61.1775	81.8876	79.071	84.7517	107.858	87.2515	25.8876	248.521	169.015	108.231	4257.99	1862.66	2557.69	13.3849	4.92899	0.928225	10.1852
sbe2.1 sbe2.2 phs1 ss4	0.0181615	0.654921	2.44634	3.96728	1.2917	22.0628	15.1178	56.2199	46.123	30.7487	25.123	0.228325	54.4058	62.6702	80.3351	89.3508	93.6427	98.2749	68.644	21.4948	279.817	169.942	75.9921	3928.8	1918.59	2959.42	12.3361	3.93979	0.656571	8.77932
